# Supplementary material for: Development of a Modular Vaccine Platform for Multimeric Antigen Display Using an Orthobunyavirus Model
Source: Vaccines (Basel). 2021 Jun 15;9(6):651. doi: 10.3390/vaccines9060651 (PMC8232151; doi:10.3390/vaccines9060651)
Supplement: Supplementary file 1 [file vaccines-09-00651-s001.zip]

Archive with 1 entries (1 files):
- vaccines-1230291-supplementary.pdf
